# Supplementary material for: Development and Validation of a CD8+ T Cell Infiltration-Related Signature for Melanoma Patients
Source: Front Immunol. 2021 May 10;12:659444. doi: 10.3389/fimmu.2021.659444 (PMC8141567; doi:10.3389/fimmu.2021.659444)
Supplement: Supplementary file 1 [file DataSheet_1.xlsx]

## Sheet: Table S1
Supplementary table 1. Univariate Cox analysis of tumor infiltrating immune cells based on TIMER and CIBERSORT algorithm
	tumor infiltrating immune cells	beta	HR (95% CI for HR)	wald.test	p.value
TIMER algorithm	B cell	-2.8	0.063 (0.0038-1)	3.8	0.053
	T cell CD4+	-0.64	0.53 (0.05-5.5)	0.29	0.59
	T cell CD8+	-3.4	0.032 (0.0049-0.21)	13	0.00031
	Neutrophil	-18	1.7e-08 (1.1e-11-2.7e-05)	23	1.9e-06
	Macrophage	0.64	1.9 (0.08-45)	0.16	0.69
	Myeloid dendritic cell	-3.5	0.029 (0.006-0.14)	19	1.1e-05
CIBERSORT algorithm	B cell naive	0.68	2 (0.13-31)	0.24	0.62
	B cell memory	-2.2	0.11 (0.0011-11)	0.91	0.34
	B cell plasma	-6.6	0.0014 (2e-06-0.94)	3.9	0.048
	T cell CD8+	-2.2	0.11 (0.036-0.34)	15	0.00011
	T cell CD4+ naive	-430	9.1e-186 (0-Inf)	0	0.99
	T cell CD4+ memory resting	1.2	3.4 (0.75-16)	2.6	0.11
	T cell CD4+ memory activated	-5.9	0.0027 (4.4e-05-0.17)	7.8	0.0051
	T cell follicular helper	-1.8	0.17 (0.0013-22)	0.51	0.47
	T cell regulatory Tregs	2.9	19 (0.62-590)	2.8	0.092
	T cell gamma delta	-7.4	0.00064 (4.2e-07-0.98)	3.9	0.049
	NK cell resting	7.3	1500 (14-150000)	9.5	0.0021
	NK cell activated	-4.1	0.017 (4.9e-05-6)	1.9	0.17
	Monocyte	2.4	11 (0.086-1500)	0.95	0.33
	Macrophage M0	1	2.8 (1.4-5.8)	7.9	0.0049
	Macrophage M1	-5.4	0.0046 (0.00023-0.09)	13	0.00039
	Macrophage M2	0.71	2 (0.53-7.8)	1.1	0.3
	Myeloid dendritic cell resting	2.2	9.3 (0.019-4500)	0.5	0.48
	Myeloid dendritic cell activated	-1.4	0.24 (9.5e-08-590000)	0.04	0.85
	Mast cell activated	2.8	17 (0.67-440)	2.9	0.086
	Mast cell resting	3.3	27 (0.00039-1800000)	0.33	0.56
	Eosinophil	19	1.3e+08 (1.1-1.6e+16)	3.9	0.049
	Neutrophil	0.3	1.3 (0.0016-1200)	0.01	0.93

## Sheet: Table S2
Supplementary table 2. Correlation analysis between transciptional level of genes in the TCGA_SKCM dataset and infiltration of CD8+ T cells evaluated by TIMER
Symbol	coefficiency	p_value
JAKMIP1	0.828593	1.99e-114
HMGB3P32	0.825175	1.08e-112
LOC100533629	0.803919	1.05e-102
IFNG	0.799653	7.56e-101
DTHD1	0.796951	1.08e-99
SMIM43	0.790534	5.03e-97
KLRD1	0.786621	1.93e-95
CXCR6	0.782635	7.3e-94
FCRL6	0.779779	9.41e-93
TNIP3	0.773538	2.2e-90
FASLG	0.771604	1.15e-89
CRTAM	0.765609	1.76e-87
FTH1P22	0.76366	8.76e-87
PPIAP45	0.760513	1.13e-85
TRGC2	0.756393	3.02e-84
RTP5	0.756033	4.01e-84
GPR171	0.745324	1.51e-80
TBX21	0.744546	2.69e-80
IL27	0.738273	2.72e-78
LINC02528	0.738145	2.98e-78
TRGC1	0.737986	3.35e-78
TARP	0.737986	3.35e-78
C4orf50	0.737853	3.69e-78
CCL4	0.737656	4.25e-78
CD8B	0.73263	1.54e-76
SAMD3	0.732601	1.58e-76
TOGARAM2	0.729635	1.26e-75
GZMH	0.727052	7.58e-75
PRF1	0.726726	9.48e-75
TRGV2	0.722122	2.18e-73
AKAP5	0.721981	2.4e-73
PP12613	0.721899	2.54e-73
GZMA	0.720128	8.33e-73
CCR5	0.719537	1.24e-72
THEMIS	0.719346	1.4e-72
GZMK	0.718571	2.35e-72
FCGR1B	0.71691	7.06e-72
LAG3	0.716879	7.2e-72
CD8A	0.716834	7.42e-72
SLA2	0.716226	1.11e-71
SLC27A2	0.715297	2.04e-71
GRIN3A	0.713585	6.22e-71
GBP5	0.713391	7.05e-71
HEATR9	0.712406	1.34e-70
BHLHE40-AS1	0.710698	4.01e-70
TIGIT	0.7102	5.52e-70
SIRPD	0.709996	6.29e-70
TNFRSF9	0.707392	3.3e-69
UNQ6494	0.705723	9.46e-69
PDCD1	0.703569	3.64e-68
SH2D1A	0.701344	1.45e-67
SIRPG	0.699891	3.53e-67
UBASH3A	0.699315	5.03e-67
ZBED2	0.697959	1.15e-66
GCH1	0.697392	1.62e-66
KIR2DL4	0.697183	1.84e-66
NKG7	0.696773	2.36e-66
TRAV4	0.695452	5.24e-66
NAT8B	0.695214	6.05e-66
TRAV5	0.691828	4.57e-65
GNGT2	0.691783	4.7e-65
TRAV19	0.688546	3.16e-64
HAVCR1	0.685064	2.39e-63
CCRL2	0.682254	1.2e-62
IL2RB	0.682207	1.23e-62
LINC01146	0.681737	1.61e-62
CCL5	0.681368	1.99e-62
HAVCR2	0.680966	2.5e-62
CD3G	0.680763	2.81e-62
TRAV24	0.680406	3.44e-62
TRGV9	0.680252	3.75e-62
GZMAP1	0.679356	6.22e-62
TRAV22	0.678274	1.14e-61
ASCL2	0.677733	1.55e-61
CTSW	0.677616	1.65e-61
GZMB	0.676851	2.54e-61
CD244	0.676406	3.25e-61
FCGR1A	0.675064	6.86e-61
TRBV9	0.674717	8.32e-61
TLR8	0.674402	9.9e-61
XCL2	0.67429	1.05e-60
TRAV17	0.674095	1.17e-60
CCL4L2	0.673138	1.99e-60
CCL4L1	0.673138	1.99e-60
TRAT1	0.672036	3.64e-60
CD247	0.671662	4.47e-60
CASP5	0.671484	4.93e-60
ABCD2	0.670816	7.1e-60
TRAV14DV4	0.669963	1.13e-59
KLRC1	0.669434	1.51e-59
ANKRD22	0.668871	2.04e-59
TRBC1	0.668524	2.46e-59
CD2	0.667747	3.75e-59
TRBV10-3	0.667411	4.49e-59
TMEM150B	0.6671	5.31e-59
PSTPIP1	0.667056	5.44e-59
CST7	0.666827	6.15e-59
IKZF3	0.664842	1.78e-58
TRAV12-1	0.664756	1.86e-58
SLA	0.664338	2.33e-58
TRAV16	0.663125	4.43e-58
TRAV20	0.661986	8.08e-58
TRAV3	0.661702	9.38e-58
TRAV1-2	0.661534	1.02e-57
CALHM6	0.661217	1.21e-57
GIMAP5	0.659681	2.71e-57
TTC24	0.659678	2.71e-57
CD38	0.659354	3.21e-57
TRAV8-6	0.658707	4.5e-57
TRAV12-3	0.65744	8.69e-57
ICOS	0.657054	1.06e-56
SLAMF6	0.656621	1.33e-56
SLFN12L	0.656112	1.72e-56
CXCR3	0.655637	2.2e-56
TIFAB	0.655555	2.3e-56
TRAV21	0.654984	3.08e-56
TRBV27	0.6538	5.65e-56
RAB37	0.653698	5.95e-56
SNX20	0.652225	1.26e-55
TRBV19	0.650657	2.79e-55
LOC107985688	0.650638	2.81e-55
ITGAL	0.650103	3.69e-55
MYO1F	0.649782	4.33e-55
GTSF1L	0.649499	4.99e-55
SIT1	0.647882	1.12e-54
SLAMF8	0.64787	1.13e-54
LCK	0.646564	2.16e-54
NEUROG3	0.64629	2.48e-54
NLRC3	0.645946	2.94e-54
ZBTB20-AS1	0.645919	2.98e-54
PTPN22	0.645767	3.22e-54
LILRB2	0.645498	3.67e-54
APOBEC3H	0.644274	6.73e-54
CD96	0.643748	8.71e-54
IL21R	0.643513	9.78e-54
IL15RA	0.643182	1.15e-53
IDO1	0.643102	1.2e-53
IRF1	0.641807	2.26e-53
CD7	0.640763	3.75e-53
TRAV35	0.640636	3.99e-53
LILRB4	0.640631	4e-53
DNAJC5B	0.640341	4.61e-53
CD3D	0.639917	5.66e-53
XCL1	0.63985	5.84e-53
GPBAR1	0.639825	5.92e-53
TRAV8-2	0.639567	6.7e-53
APOL3	0.639474	7.01e-53
TRAV29DV5	0.638748	9.96e-53
P2RY6	0.638037	1.4e-52
IL10RA	0.638034	1.4e-52
IL12RB1	0.637868	1.52e-52
GIMAP4	0.637553	1.77e-52
CD300LF	0.63752	1.8e-52
TRAV8-3	0.637405	1.9e-52
LILRB3	0.636708	2.66e-52
LOC102725035	0.636708	2.66e-52
LOC107987425	0.636708	2.66e-52
LOC107987462	0.636708	2.66e-52
MIAT	0.63669	2.68e-52
TRBV5-6	0.636142	3.48e-52
PCED1B	0.636026	3.68e-52
ITK	0.635433	4.89e-52
PRKCQ	0.635329	5.14e-52
TRAC	0.634938	6.19e-52
CD27	0.634879	6.36e-52
TRGV7	0.634791	6.63e-52
TRAV13-1	0.634616	7.21e-52
GPR65	0.633591	1.17e-51
IGSF6	0.633372	1.3e-51
ARHGAP9	0.632991	1.56e-51
TRBV7-6	0.632516	1.95e-51
AOAH	0.632341	2.12e-51
LILRB1	0.631273	3.5e-51
TRBV4-2	0.631225	3.58e-51
SYTL3	0.630706	4.57e-51
TRBV7-9	0.630591	4.82e-51
HCST	0.63038	5.32e-51
CD3E	0.629882	6.71e-51
SAMSN1	0.629839	6.85e-51
LOC388813	0.629839	6.85e-51
IPCEF1	0.629652	7.48e-51
GPR174	0.629586	7.71e-51
SPN	0.629149	9.45e-51
RASAL3	0.629146	9.47e-51
P2RY10	0.628611	1.21e-50
PLA2G2D	0.628544	1.25e-50
ADGRG5	0.628491	1.28e-50
CD72	0.628488	1.29e-50
IL18BP	0.628062	1.57e-50
LINC02481	0.627887	1.7e-50
NFAM1	0.627519	2.02e-50
BIN2	0.627371	2.16e-50
CCNI2	0.62709	2.46e-50
TRAV1-1	0.626482	3.26e-50
TRBV4-1	0.626248	3.63e-50
SIRPB1	0.626148	3.8e-50
TRAV2	0.625876	4.3e-50
TRAV12-2	0.625415	5.32e-50
LOC100130731	0.625381	5.41e-50
CXCL9	0.624746	7.24e-50
ZNF80	0.624434	8.35e-50
CLEC4E	0.624142	9.54e-50
GIMAP6	0.623779	1.13e-49
CD86	0.623534	1.26e-49
CD80	0.622661	1.88e-49
TRAV27	0.6225	2.02e-49
TRAF3IP3	0.621451	3.25e-49
TRBC2	0.621112	3.79e-49
MYO1G	0.620177	5.78e-49
DOK2	0.619975	6.33e-49
TRAV26-2	0.619279	8.66e-49
SCIMP	0.619102	9.38e-49
TNFRSF1B	0.619099	9.39e-49
TFEC	0.618703	1.12e-48
IL32	0.618475	1.24e-48
PTPN7	0.618341	1.32e-48
BCL2L14	0.618336	1.32e-48
RPL4P1	0.618045	1.51e-48
ITGB7	0.617539	1.89e-48
LINC02694	0.61741	2e-48
SP140	0.617246	2.15e-48
STX11	0.617243	2.16e-48
TRBV5-1	0.617195	2.2e-48
TAF5LP1	0.616754	2.68e-48
VAV1	0.616603	2.87e-48
TRBV28	0.616459	3.06e-48
TRBV11-2	0.616133	3.54e-48
HK3	0.616117	3.56e-48
ZBP1	0.615585	4.51e-48
TRAV30	0.615396	4.9e-48
LILRA6	0.615377	4.94e-48
CCL3	0.615038	5.75e-48
C16orf54	0.615014	5.81e-48
KLRK1	0.614954	5.97e-48
KLRC4-KLRK1	0.614954	5.97e-48
TRBV6-5	0.614564	7.09e-48
CD84	0.613384	1.19e-47
TRAV6	0.613286	1.25e-47
PLEK	0.613172	1.31e-47
GIMAP7	0.612759	1.57e-47
PILRA	0.612606	1.68e-47
STAC3	0.612604	1.68e-47
HTRA4	0.612356	1.87e-47
IL18RAP	0.612286	1.93e-47
C1QA	0.61188	2.31e-47
CCR2	0.611685	2.51e-47
NCKAP1L	0.610809	3.69e-47
CD6	0.610726	3.82e-47
GIMAP1	0.610697	3.87e-47
ZNF831	0.609876	5.53e-47
PDCD1LG2	0.609781	5.77e-47
CD226	0.609712	5.94e-47
PCED1B-AS1	0.609149	7.59e-47
TBC1D10C	0.608698	9.22e-47
IL2RG	0.608567	9.77e-47
PSTPIP2	0.608121	1.18e-46
CD274	0.60789	1.31e-46
AIF1	0.607391	1.62e-46
NCF1	0.607277	1.7e-46
FGD2	0.607205	1.76e-46
TRAV36DV7	0.606995	1.92e-46
TOX	0.606816	2.08e-46
C1QB	0.606378	2.51e-46
CLEC12A	0.606352	2.54e-46
ACAP1	0.606346	2.54e-46
MYO1A	0.606335	2.55e-46
TRBV5-5	0.606015	2.93e-46
SECTM1	0.605375	3.86e-46
APBB1IP	0.605044	4.44e-46
C19orf38	0.604708	5.13e-46
PARVG	0.604346	5.98e-46
SIGLEC10	0.604243	6.25e-46
IKZF1	0.604186	6.4e-46
KIR3DX1	0.603445	8.78e-46
TRBV2	0.603175	9.84e-46
FCGR1CP	0.601498	2e-45
ITGB2	0.60144	2.05e-45
TRAV10	0.601218	2.25e-45
LOC100996318	0.600118	3.58e-45
TRBV13	0.600023	3.73e-45
C1QC	0.599798	4.09e-45
ANAPC1P1	0.599719	4.23e-45
PTPRC	0.599698	4.27e-45
LILRA1	0.599623	4.41e-45
PRDM1	0.599408	4.82e-45
PTPN6	0.599	5.72e-45
CLEC6A	0.598925	5.9e-45
TRAV25	0.598349	7.51e-45
SH2D2A	0.598283	7.71e-45
ZBTB32	0.598202	7.98e-45
ARHGAP30	0.597892	9.08e-45
STAT4	0.59788	9.13e-45
SIRPG-AS1	0.597048	1.29e-44
ABI3	0.596943	1.35e-44
TRBV12-4	0.596864	1.39e-44
SMCO4	0.596862	1.39e-44
JAML	0.596746	1.46e-44
TAGAP	0.5965	1.62e-44
SIGLEC9	0.596065	1.94e-44
GFI1	0.596039	1.96e-44
TRBV6-6	0.595869	2.1e-44
SIGLEC11	0.595717	2.24e-44
IFI30	0.595576	2.37e-44
XCR1	0.595169	2.81e-44
TRBV5-4	0.594928	3.1e-44
NCF1B	0.594719	3.38e-44
RASGRP1	0.594393	3.87e-44
P2RY13	0.593951	4.64e-44
SLC7A7	0.593907	4.72e-44
CXCL13	0.593849	4.84e-44
TRDV1	0.593386	5.85e-44
NCF2	0.59319	6.34e-44
RHOH	0.593162	6.41e-44
WAS	0.592834	7.33e-44
TNFSF14	0.592791	7.46e-44
CYTH4	0.592689	7.78e-44
SIRPB2	0.5926	8.07e-44
LAIR1	0.592595	8.09e-44
ICAM3	0.592304	9.11e-44
PTAFR	0.592038	1.02e-43
PIK3R5	0.59198	1.04e-43
SASH3	0.591861	1.09e-43
TNFAIP8L2	0.591571	1.23e-43
KLHDC7B	0.591406	1.31e-43
TRAV13-2	0.591313	1.36e-43
CLEC7A	0.591149	1.46e-43
GBP4	0.591138	1.47e-43
TRAV34	0.590778	1.7e-43
TYROBP	0.590273	2.08e-43
APOL4	0.590107	2.23e-43
FCRL3	0.590013	2.31e-43
ARL11	0.589664	2.67e-43
TESPA1	0.589052	3.41e-43
TRBJ2-7	0.589036	3.44e-43
ZAP70	0.588986	3.51e-43
GPR141	0.588914	3.61e-43
TRAJ39	0.588828	3.74e-43
LILRP2	0.5885	4.27e-43
CYTIP	0.588444	4.36e-43
PYHIN1	0.588103	5.01e-43
TRBJ2-1	0.587744	5.78e-43
TRBV29-1	0.587146	7.35e-43
EBI3	0.586866	8.23e-43
MS4A6A	0.586566	9.28e-43
CIITA	0.585991	1.17e-42
HCK	0.585546	1.4e-42
LAX1	0.584949	1.77e-42
SPOCK2	0.584818	1.87e-42
IL4I1	0.584652	1.99e-42
GBP1	0.584618	2.02e-42
TRBV10-2	0.58444	2.17e-42
SIGLEC7	0.584083	2.5e-42
CTSS	0.583914	2.67e-42
IL18	0.583585	3.04e-42
SIGLEC1	0.583161	3.6e-42
CORO1A	0.58312	3.66e-42
CD53	0.582669	4.37e-42
LST1	0.582455	4.76e-42
SELPLG	0.582311	5.04e-42
CD5	0.582104	5.47e-42
SEPTIN1	0.581575	6.73e-42
DOCK2	0.580981	8.51e-42
CXCL11	0.580934	8.66e-42
TRBV6-1	0.580343	1.09e-41
HLA-DMB	0.580285	1.12e-41
CCDC88B	0.5801	1.2e-41
GAB3	0.580018	1.24e-41
SLAMF7	0.579054	1.81e-41
LCP1	0.57887	1.94e-41
UBD	0.578606	2.15e-41
PLAAT4	0.578552	2.2e-41
TRBV7-4	0.578238	2.49e-41
PIK3AP1	0.577894	2.84e-41
CSF3R	0.577767	2.99e-41
NCF1C	0.577611	3.17e-41
GBP1P1	0.577151	3.79e-41
PSME2	0.576955	4.09e-41
TRBJ2-3	0.576919	4.15e-41
CD8B2	0.576351	5.17e-41
LY9	0.576121	5.65e-41
ARRDC5	0.575703	6.64e-41
BCL11B	0.575502	7.17e-41
HSD11B1	0.575349	7.61e-41
FCGR3A	0.575326	7.68e-41
CXCL10	0.574466	1.07e-40
TRBV15	0.574284	1.15e-40
SOCS1	0.573977	1.29e-40
S1PR4	0.573323	1.66e-40
CCL3L1	0.57326	1.7e-40
CCL3L3	0.57326	1.7e-40
CCL8	0.573181	1.75e-40
PTGER4	0.572743	2.07e-40
CCR3	0.572676	2.12e-40
TRAV8-1	0.572185	2.56e-40
MIR155HG	0.572139	2.6e-40
SOWAHD	0.572013	2.73e-40
FGR	0.57184	2.92e-40
LRRC25	0.571715	3.06e-40
TRBV21-1	0.571707	3.07e-40
HLA-DPB1	0.57153	3.28e-40
HCLS1	0.571191	3.73e-40
C1orf162	0.571027	3.97e-40
LINC02513	0.570916	4.14e-40
FPR2	0.57064	4.6e-40
CD48	0.570356	5.13e-40
EVI2B	0.56947	7.17e-40
PRR5L	0.56872	9.51e-40
FGD3	0.568467	1.05e-39
ADA2	0.568357	1.09e-39
TRAV8-4	0.567412	1.55e-39
CSF2RB	0.567357	1.59e-39
ZC3H12D	0.567124	1.73e-39
CCL25	0.567062	1.77e-39
VNN2	0.566867	1.91e-39
ARHGAP25	0.566823	1.94e-39
GIMAP8	0.566214	2.43e-39
TRBV18	0.566096	2.54e-39
ZNF683	0.566043	2.59e-39
MYO7A	0.565986	2.65e-39
SEMA4D	0.565377	3.33e-39
INPP5D	0.565116	3.66e-39
CD74	0.565033	3.78e-39
ADGRE1	0.564976	3.86e-39
MNDA	0.564869	4.02e-39
RPL7AP64	0.564722	4.24e-39
ETV7	0.564705	4.27e-39
FYB1	0.564697	4.28e-39
AKNA	0.563841	5.88e-39
SPI1	0.563746	6.09e-39
GVINP1	0.562797	8.65e-39
TRAJ5	0.562044	1.14e-38
CD69	0.561651	1.32e-38
CARD11	0.561562	1.36e-38
TRAV9-2	0.5613	1.5e-38
TRAV26-1	0.560857	1.77e-38
CLECL1	0.560128	2.31e-38
NLRC5	0.560022	2.4e-38
LAPTM5	0.55983	2.57e-38
IL21-AS1	0.559789	2.61e-38
HLA-DRA	0.559519	2.88e-38
CD200R1	0.559509	2.89e-38
RGL4	0.559351	3.07e-38
NCF4	0.55851	4.16e-38
RASSF5	0.55831	4.48e-38
GPR132	0.558107	4.82e-38
LY75	0.558056	4.91e-38
INSL3	0.557918	5.16e-38
ERFL	0.557917	5.16e-38
TMEM273	0.557765	5.46e-38
CMKLR1	0.557547	5.91e-38
ITGB2-AS1	0.556952	7.33e-38
RGS18	0.556891	7.49e-38
CEACAM21	0.556324	9.2e-38
GNLY	0.55626	9.41e-38
APOBEC3G	0.555856	1.09e-37
TRG-AS1	0.555492	1.24e-37
TRAV23DV6	0.555278	1.34e-37
TRBV7-3	0.554868	1.55e-37
UCP2	0.554782	1.6e-37
LGALS17A	0.554612	1.7e-37
EPSTI1	0.553535	2.51e-37
TRBV3-1	0.553534	2.51e-37
LSP1	0.55288	3.17e-37
LINC02312	0.552255	3.96e-37
LOC105369519	0.552073	4.22e-37
IL21	0.551794	4.66e-37
TRAV38-1	0.551456	5.26e-37
TRAJ3	0.551068	6.03e-37
BTLA	0.550976	6.23e-37
DAPP1	0.55072	6.83e-37
CLEC9A	0.550185	8.25e-37
HLA-DQA1	0.550042	8.68e-37
IL2RA	0.550028	8.72e-37
GMFG	0.549774	9.54e-37
CCDC69	0.549759	9.59e-37
TRBV20-1	0.549516	1.04e-36
GPR18	0.54804	1.76e-36
CD300C	0.547842	1.88e-36
RAC2	0.547692	1.99e-36
HLA-DOA	0.547206	2.35e-36
CYBB	0.546854	2.66e-36
IRF8	0.546615	2.89e-36
SUCNR1	0.5466	2.91e-36
LTA	0.546452	3.06e-36
DENND1C	0.546354	3.17e-36
TOX2	0.546297	3.23e-36
TASL	0.546213	3.33e-36
CCR8	0.546133	3.42e-36
CLEC10A	0.545732	3.94e-36
CD52	0.545615	4.1e-36
TMSB4X	0.545497	4.27e-36
MIR7848	0.545347	4.5e-36
SLC8A1	0.544977	5.12e-36
PTGER2	0.544383	6.29e-36
GGTA1	0.543823	7.64e-36
CD4	0.543466	8.65e-36
RASSF4	0.543397	8.86e-36
MPEG1	0.543355	8.99e-36
P2RY14	0.543309	9.13e-36
MAP4K1	0.543192	9.51e-36
TNFAIP2	0.543015	1.01e-35
ADAMDEC1	0.542967	1.03e-35
TRAV41	0.542918	1.05e-35
PATL2	0.54248	1.22e-35
HNRNPA1P21	0.542232	1.32e-35
TRBV14	0.542224	1.33e-35
FMNL1	0.542216	1.33e-35
DOCK8	0.541615	1.64e-35
LOC439933	0.541414	1.75e-35
NOD2	0.541274	1.84e-35
KLHDC7B-DT	0.54104	1.99e-35
HLA-DPA1	0.541022	2.01e-35
SIGLEC16	0.540827	2.15e-35
LILRA2	0.54024	2.62e-35
PSMB9	0.54022	2.64e-35
PRKCH	0.539802	3.05e-35
PSD4	0.539794	3.05e-35
PSME2P2	0.53956	3.31e-35
APOL1	0.539552	3.32e-35
SEMA4A	0.539206	3.73e-35
TRBV30	0.538769	4.33e-35
HLA-DRB1	0.538038	5.56e-35
TRBJ2-2	0.538037	5.56e-35
NLRC4	0.537924	5.77e-35
PSMB10	0.537859	5.9e-35
CD300A	0.537696	6.24e-35
ADAP2	0.537334	7.05e-35
MEFV	0.537219	7.33e-35
IGFLR1	0.536845	8.32e-35
LYN	0.536684	8.79e-35
HLA-DMA	0.536585	9.09e-35
PIK3CD-AS1	0.536456	9.49e-35
TRBV12-3	0.53644	9.54e-35
NLRP6	0.535934	1.13e-34
KCNA3	0.535784	1.19e-34
HSH2D	0.535784	1.19e-34
MS4A4A	0.535743	1.21e-34
LINC02325	0.53552	1.3e-34
RCSD1	0.535348	1.38e-34
GBP2	0.535132	1.48e-34
ZMYND15	0.534956	1.57e-34
CCR1	0.534543	1.81e-34
GPR31	0.534471	1.85e-34
C1DP5	0.533811	2.31e-34
C3AR1	0.533129	2.9e-34
C11orf21	0.533082	2.95e-34
DUSP2	0.53287	3.16e-34
TRAJ1	0.532636	3.42e-34
TNFSF10	0.532215	3.94e-34
LYZ	0.531807	4.51e-34
KLRB1	0.531458	5.06e-34
SIGLEC14	0.531357	5.24e-34
PIK3R6	0.531312	5.32e-34
TRGV4	0.530765	6.37e-34
STAT1	0.530327	7.37e-34
MEI1	0.530218	7.64e-34
CRIP1	0.529846	8.64e-34
CARMIL2	0.529787	8.81e-34
APOL6	0.529135	1.09e-33
GATA3	0.529013	1.14e-33
CEACAM4	0.528817	1.21e-33
CLEC2D	0.528804	1.22e-33
LINC01281	0.528649	1.28e-33
MFNG	0.528089	1.54e-33
NCR1	0.527839	1.67e-33
CD28	0.527762	1.72e-33
TMEM176B	0.527648	1.78e-33
SRGN	0.527579	1.82e-33
TRBJ2-2P	0.527194	2.07e-33
XIRP1	0.527163	2.09e-33
P2RY8	0.526816	2.34e-33
XXYLT1-AS2	0.526734	2.4e-33
PRAM1	0.526292	2.78e-33
TNFSF8	0.526262	2.8e-33
GPR84	0.526176	2.88e-33
TNFAIP8	0.52554	3.55e-33
TRBV12-5	0.525076	4.13e-33
SIGLEC8	0.524649	4.74e-33
ACOD1	0.524646	4.74e-33
DENND2D	0.524278	5.35e-33
JAK3	0.523777	6.29e-33
PIM2	0.523577	6.71e-33
ST8SIA4	0.523553	6.76e-33
LAIR2	0.523067	7.91e-33
PRKCB	0.522383	9.86e-33
LINC00158	0.522359	9.94e-33
HLA-DQB1	0.522299	1.01e-32
SOD2	0.521875	1.16e-32
TRAV39	0.521214	1.44e-32
CLEC4A	0.521156	1.46e-32
ARRB2	0.519667	2.36e-32
EOMES	0.519572	2.43e-32
SUSD3	0.519523	2.47e-32
TRBJ2-4	0.519496	2.49e-32
FCER1G	0.518924	2.99e-32
RNU6-917P	0.518658	3.25e-32
SERPINA1	0.518261	3.69e-32
ATP8B4	0.518146	3.83e-32
TAP1	0.518047	3.95e-32
FLVCR2	0.518004	4.01e-32
LIPM	0.517961	4.06e-32
KIR3DL2	0.517811	4.26e-32
OSCAR	0.517619	4.53e-32
APOL2	0.517494	4.71e-32
NR1H3	0.51611	7.3e-32
LINC00861	0.516031	7.48e-32
TMEM156	0.51532	9.36e-32
LINC02539	0.513823	1.5e-31
PSME1	0.512791	2.07e-31
DRAM1	0.511388	3.2e-31
LOC100506098	0.511374	3.22e-31
TLR7	0.511319	3.27e-31
IL10	0.511232	3.36e-31
TIMD4	0.511155	3.44e-31
CLNK	0.511151	3.45e-31
PTK2B	0.511023	3.59e-31
TMC8	0.510359	4.41e-31
HMGB1P17	0.510018	4.9e-31
ITM2A	0.507593	1.03e-30
VSIG4	0.506761	1.33e-30
WDFY4	0.506083	1.64e-30
PLA2G7	0.505275	2.1e-30
NAPSB	0.505004	2.28e-30
TRBV11-3	0.504296	2.83e-30
LILRA5	0.504104	3e-30
DBH-AS1	0.503976	3.12e-30
KLRG1	0.503851	3.24e-30
SHISAL2A	0.502946	4.26e-30
TRAJ34	0.50232	5.14e-30
LGALS2	0.502152	5.41e-30
LCP2	0.501567	6.45e-30
CSF1R	0.501324	6.94e-30
MARCHF1	0.501186	7.24e-30
CARD17	0.501109	7.4e-30
TRGV3	0.500955	7.76e-30
TRIM22	0.500173	9.8e-30
AOAH-IT1	0.500131	9.93e-30

## Sheet: Table S3
Supplementary table 3. Correlation analysis between transciptional level of genes in the TCGA_SKCM dataset and infiltration of CD8+ T cells evaluated by CIBERSORT
Symbol	coefficiency	p_value
NKG7	0.793073	4.54e-98
CD8B	0.790104	7.54e-97
CD8A	0.789076	1.98e-96
PDCD1	0.779953	8.06e-93
LAG3	0.778722	2.4e-92
GZMH	0.765337	2.21e-87
PRF1	0.76464	3.92e-87
CCL5	0.756282	3.3e-84
FASLG	0.742028	1.74e-79
JAKMIP1	0.737278	5.59e-78
SIRPG	0.732403	1.81e-76
GZMA	0.73142	3.62e-76
IFNG	0.727569	5.3e-75
CTSW	0.72601	1.55e-74
CCL4	0.723977	6.22e-74
CD7	0.721496	3.33e-73
CXCR3	0.7193	1.45e-72
CXCR6	0.718204	3e-72
KIR2DL4	0.716246	1.09e-71
TRGC2	0.714277	3.96e-71
SLA2	0.711822	1.95e-70
CD2	0.703684	3.39e-68
TRBC2	0.703461	3.89e-68
CD3D	0.70035	2.66e-67
CD27	0.699538	4.39e-67
TIGIT	0.698493	8.3e-67
CD3E	0.697439	1.58e-66
FTH1P22	0.694119	1.17e-65
GZMK	0.691813	4.62e-65
TRAC	0.689698	1.61e-64
TBX21	0.688077	4.16e-64
XCL2	0.684544	3.23e-63
IRF1	0.681519	1.83e-62
PPIAP45	0.681371	1.99e-62
SIT1	0.673815	1.37e-60
TRBV28	0.67213	3.46e-60
LCK	0.666113	9.02e-59
CST7	0.66425	2.44e-58
UBASH3A	0.663726	3.22e-58
GZMB	0.663222	4.2e-58
TRAV12-2	0.662555	5.98e-58
IL12RB1	0.662003	8.01e-58
CRTAM	0.660298	1.96e-57
GBP5	0.658595	4.77e-57
IL2RB	0.658362	5.38e-57
TRBV9	0.655272	2.66e-56
ASCL2	0.65157	1.76e-55
ITGAL	0.651536	1.79e-55
ZBED2	0.649812	4.27e-55
KLRD1	0.64816	9.77e-55
TNFRSF9	0.646579	2.15e-54
IKZF3	0.646226	2.56e-54
HMGB3P32	0.645645	3.41e-54
SLAMF6	0.645402	3.85e-54
GPR171	0.644874	5e-54
IL18BP	0.640073	5.24e-53
CD247	0.63909	8.44e-53
HCST	0.639006	8.79e-53
RTP5	0.637825	1.55e-52
IL32	0.636343	3.16e-52
PSTPIP1	0.63398	9.75e-52
IL2RG	0.632504	1.96e-51
TRBV7-9	0.632281	2.18e-51
TRAV4	0.630931	4.11e-51
CCR5	0.630882	4.21e-51
PLAAT4	0.629428	8.3e-51
SMIM43	0.627754	1.81e-50
TRAV19	0.627718	1.84e-50
TRBV6-5	0.627024	2.54e-50
TRAV14DV4	0.624155	9.49e-50
CD3G	0.623552	1.25e-49
TRBV4-2	0.623193	1.47e-49
PSMB9	0.622539	1.98e-49
TRBV27	0.621635	2.99e-49
TRAV13-1	0.61956	7.63e-49
FCRL6	0.617697	1.76e-48
PCED1B	0.617044	2.36e-48
XCL1	0.616332	3.24e-48
TRAV1-2	0.616199	3.43e-48
TRBV19	0.616026	3.71e-48
TAF5LP1	0.61524	5.25e-48
TRAV21	0.614978	5.9e-48
CXCL9	0.614729	6.59e-48
TRBV4-1	0.614646	6.84e-48
PSMB10	0.613946	9.31e-48
SH2D1A	0.612346	1.88e-47
TAP1	0.610987	3.41e-47
TRBV5-6	0.610912	3.52e-47
CXCL13	0.61077	3.75e-47
TRAV5	0.610004	5.23e-47
UBD	0.609748	5.85e-47
RASAL3	0.608919	8.38e-47
CALHM6	0.607704	1.42e-46
IDO1	0.606344	2.54e-46
CD6	0.606063	2.87e-46
TRGC1	0.605943	3.02e-46
TARP	0.605943	3.02e-46
TRAV3	0.6049	4.72e-46
CD74	0.603874	7.32e-46
ETV7	0.603467	8.7e-46
C1QA	0.602595	1.26e-45
SH2D2A	0.602202	1.49e-45
CD244	0.602146	1.52e-45
TRAV17	0.600672	2.84e-45
DTHD1	0.599438	4.76e-45
APOL3	0.595653	2.3e-44
C1QB	0.594545	3.63e-44
TRAV8-6	0.592686	7.79e-44
TBC1D10C	0.589885	2.44e-43
TRBC1	0.588316	4.6e-43
CCL4L2	0.587585	6.17e-43
CCL4L1	0.587585	6.17e-43
FCGR1B	0.586487	9.58e-43
CD5	0.586274	1.04e-42
SPN	0.586168	1.09e-42
GBP1P1	0.585314	1.53e-42
HLA-DPB1	0.585273	1.56e-42
HLA-F	0.585264	1.56e-42
ANKRD22	0.584652	1.99e-42
CORO1A	0.583394	3.28e-42
NLRC5	0.582586	4.52e-42
TRBV7-6	0.581759	6.26e-42
IL27	0.580374	1.08e-41
APOL1	0.580254	1.13e-41
GNGT2	0.57796	2.77e-41
SECTM1	0.577748	3.01e-41
ARHGAP9	0.57736	3.5e-41
KLHDC7B	0.576913	4.16e-41
TRAV8-2	0.576896	4.19e-41
SEPTIN1	0.57663	4.64e-41
GPBAR1	0.574929	8.95e-41
PTPN7	0.574553	1.03e-40
LOC100533629	0.573913	1.32e-40
ZAP70	0.573635	1.47e-40
SPOCK2	0.57302	1.86e-40
NCF1C	0.572244	2.5e-40
TRBJ2-7	0.572214	2.53e-40
NCF1	0.571208	3.71e-40
FCGR1A	0.571191	3.73e-40
ACAP1	0.570587	4.7e-40
S1PR4	0.570379	5.08e-40
TNIP3	0.57004	5.78e-40
GBP4	0.569407	7.34e-40
HLA-E	0.568518	1.03e-39
ZBP1	0.568379	1.08e-39
PCED1B-AS1	0.567658	1.42e-39
SLAMF8	0.567574	1.46e-39
TRAV13-2	0.567414	1.55e-39
HLA-B	0.567277	1.64e-39
RAB37	0.566826	1.94e-39
TRBV11-2	0.566527	2.17e-39
TRAV12-1	0.566243	2.41e-39
HLA-DPA1	0.565994	2.64e-39
TRAV12-3	0.565311	3.41e-39
CIITA	0.564927	3.93e-39
ICOS	0.564766	4.17e-39
APOBEC3H	0.564713	4.26e-39
TRAV8-3	0.56443	4.73e-39
C1QC	0.564355	4.86e-39
ZNF683	0.564336	4.9e-39
PYHIN1	0.564253	5.05e-39
C16orf54	0.56333	7.11e-39
AKAP5	0.562336	1.03e-38
LGALS17A	0.561895	1.21e-38
WAS	0.561034	1.66e-38
CD96	0.56068	1.89e-38
ITK	0.559933	2.48e-38
PRKCQ	0.559824	2.58e-38
TRBJ2-3	0.55976	2.64e-38
PSME2	0.559648	2.75e-38
SOCS1	0.558599	4.03e-38
TRAV27	0.558228	4.61e-38
MYO1G	0.55686	7.58e-38
ADGRG5	0.556314	9.23e-38
TRBV13	0.556306	9.25e-38
THEMIS	0.554998	1.48e-37
APOL4	0.554615	1.7e-37
HAVCR2	0.554519	1.76e-37
TRGV2	0.554253	1.94e-37
CD38	0.553899	2.2e-37
SNX20	0.553853	2.24e-37
MYO1F	0.553373	2.65e-37
LINC02528	0.553363	2.66e-37
TRBV20-1	0.553113	2.91e-37
GBP1	0.552599	3.5e-37
TRBV10-3	0.552091	4.2e-37
EBI3	0.551954	4.4e-37
PTPN6	0.551374	5.41e-37
TRBV2	0.551204	5.75e-37
TRAT1	0.551165	5.83e-37
TRAV24	0.551026	6.12e-37
ICAM3	0.550108	8.48e-37
SASH3	0.548709	1.39e-36
TRAV29DV5	0.548358	1.57e-36
NAT8B	0.547186	2.37e-36
CXCL10	0.547124	2.42e-36
CD72	0.546365	3.16e-36
TYROBP	0.546088	3.48e-36
IL21R	0.546056	3.52e-36
HLA-DRA	0.54577	3.89e-36
HLA-DRB1	0.545541	4.21e-36
TRAV20	0.545045	5e-36
HLA-DQB1	0.544758	5.53e-36
TRAV22	0.544294	6.49e-36
TRBJ2-1	0.544054	7.05e-36
PLA2G2D	0.543468	8.64e-36
SLFN12L	0.542746	1.11e-35
IL10RA	0.54261	1.16e-35
CCL3	0.542379	1.26e-35
SOWAHD	0.542289	1.3e-35
TRBV5-1	0.541478	1.72e-35
TRBV12-4	0.540904	2.09e-35
SLA	0.54077	2.19e-35
TRBV29-1	0.539992	2.85e-35
NCF1B	0.53949	3.39e-35
NEUROG3	0.538629	4.54e-35
DOK2	0.538544	4.68e-35
ITGB7	0.537648	6.34e-35
HLA-DQA1	0.537608	6.43e-35
GCH1	0.536338	9.88e-35
TRAV16	0.536144	1.05e-34
TRBV6-1	0.536012	1.1e-34
SAMD3	0.53574	1.21e-34
ABI3	0.535551	1.29e-34
C19orf38	0.535374	1.37e-34
TRAV2	0.534578	1.79e-34
TRBV5-4	0.533823	2.3e-34
SIGLEC8	0.532446	3.64e-34
P2RY10	0.531268	5.39e-34
TOGARAM2	0.530448	7.08e-34
TMEM150B	0.530405	7.18e-34
DENND1C	0.529461	9.81e-34
HEATR9	0.529067	1.12e-33
LST1	0.528719	1.25e-33
TOX	0.527611	1.8e-33
TRAV26-2	0.527363	1.96e-33
TNFRSF1B	0.526771	2.37e-33
VAV1	0.526685	2.44e-33
HLA-DMA	0.526608	2.5e-33
C4orf50	0.525992	3.06e-33
TRBV6-6	0.524636	4.76e-33
CXCL11	0.524263	5.37e-33
WARS1	0.524213	5.46e-33
SP140	0.524078	5.7e-33
P2RY6	0.523859	6.12e-33
NFAM1	0.523121	7.78e-33
GIMAP4	0.523116	7.79e-33
GNLY	0.522768	8.71e-33
GTSF1L	0.522709	8.88e-33
FCRL3	0.521297	1.4e-32
PSME1	0.521024	1.53e-32
FGD3	0.520631	1.73e-32
HLA-DOA	0.519939	2.16e-32
TRBV3-1	0.519255	2.69e-32
TRAV8-4	0.519218	2.72e-32
IKZF1	0.517855	4.2e-32
SIGLEC1	0.51782	4.25e-32
CD52	0.517731	4.37e-32
SYTL3	0.517668	4.46e-32
BIN2	0.517271	5.05e-32
TTC24	0.515748	8.18e-32
PARVG	0.515611	8.54e-32
TESPA1	0.51525	9.57e-32
ADA2	0.514636	1.16e-31
ITGAD	0.513845	1.49e-31
HLA-DMB	0.513406	1.71e-31
HLA-C	0.511761	2.85e-31
AOAH	0.511468	3.12e-31
APBB1IP	0.510455	4.28e-31
HLA-DRB5	0.510261	4.54e-31
GPR174	0.510029	4.88e-31
TRAF3IP3	0.508645	7.48e-31
CD274	0.5086	7.59e-31
CARD11	0.508376	8.13e-31
UBE2L6	0.507609	1.03e-30
SLC27A2	0.507593	1.03e-30
SPI1	0.507562	1.04e-30
LILRB2	0.506734	1.34e-30
LINC00158	0.506429	1.48e-30
C1orf162	0.506071	1.65e-30
SELPLG	0.506017	1.67e-30
CCDC88B	0.505833	1.77e-30
JAML	0.505504	1.96e-30
HSH2D	0.50532	2.07e-30
IL4I1	0.504396	2.74e-30
TRAV35	0.504384	2.75e-30
NLRC3	0.5041	3e-30
BATF2	0.504077	3.02e-30
LY9	0.503701	3.39e-30
TRBV18	0.503657	3.43e-30
CLEC4E	0.503402	3.71e-30
LILRB4	0.503031	4.15e-30
ARHGAP30	0.501837	5.95e-30

## Sheet: Table S4
Supplementary 4. Classification of patients in the TCGA_SKCM dataset based on consensus clustering
sample	Group
TCGA.3N.A9WB.06A	Cluster_1
TCGA.3N.A9WC.06A	Cluster_2
TCGA.3N.A9WD.06A	Cluster_3
TCGA.BF.A1PU.01A	Cluster_1
TCGA.BF.A1PX.01A	Cluster_2
TCGA.BF.A1PZ.01A	Cluster_2
TCGA.BF.A1Q0.01A	Cluster_2
TCGA.BF.A3DJ.01A	Cluster_2
TCGA.BF.A3DL.01A	Cluster_1
TCGA.BF.A3DM.01A	Cluster_1
TCGA.BF.A3DN.01A	Cluster_1
TCGA.BF.A5EO.01A	Cluster_2
TCGA.BF.A5EP.01A	Cluster_1
TCGA.BF.A5EQ.01A	Cluster_2
TCGA.BF.A5ER.01A	Cluster_1
TCGA.BF.A5ES.01A	Cluster_2
TCGA.BF.A9VF.01A	Cluster_1
TCGA.BF.AAOU.01A	Cluster_2
TCGA.BF.AAOX.01A	Cluster_1
TCGA.BF.AAP0.06A	Cluster_3
TCGA.BF.AAP1.01A	Cluster_1
TCGA.BF.AAP2.01A	Cluster_2
TCGA.BF.AAP4.01A	Cluster_2
TCGA.BF.AAP6.01A	Cluster_1
TCGA.BF.AAP7.01A	Cluster_2
TCGA.BF.AAP8.01A	Cluster_1
TCGA.D3.A1Q1.06A	Cluster_1
TCGA.D3.A1Q3.06A	Cluster_3
TCGA.D3.A1Q4.06A	Cluster_3
TCGA.D3.A1Q5.06A	Cluster_1
TCGA.D3.A1Q6.06A	Cluster_2
TCGA.D3.A1Q7.06A	Cluster_2
TCGA.D3.A1Q8.06A	Cluster_3
TCGA.D3.A1Q9.06A	Cluster_2
TCGA.D3.A1QA.06A	Cluster_2
TCGA.D3.A1QB.06A	Cluster_2
TCGA.D3.A2J6.06A	Cluster_2
TCGA.D3.A2J7.06A	Cluster_2
TCGA.D3.A2J8.06A	Cluster_2
TCGA.D3.A2J9.06A	Cluster_3
TCGA.D3.A2JA.06A	Cluster_2
TCGA.D3.A2JB.06A	Cluster_3
TCGA.D3.A2JC.06A	Cluster_2
TCGA.D3.A2JD.06A	Cluster_3
TCGA.D3.A2JE.06A	Cluster_1
TCGA.D3.A2JF.06A	Cluster_2
TCGA.D3.A2JG.06A	Cluster_1
TCGA.D3.A2JH.06A	Cluster_2
TCGA.D3.A2JK.06A	Cluster_1
TCGA.D3.A2JL.06A	Cluster_2
TCGA.D3.A2JN.06A	Cluster_2
TCGA.D3.A2JO.06A	Cluster_2
TCGA.D3.A2JP.06A	Cluster_2
TCGA.D3.A3BZ.06A	Cluster_2
TCGA.D3.A3C6.06A	Cluster_1
TCGA.D3.A3C7.06A	Cluster_2
TCGA.D3.A3C8.06A	Cluster_2
TCGA.D3.A3CB.06A	Cluster_3
TCGA.D3.A3CC.06A	Cluster_1
TCGA.D3.A3CE.06A	Cluster_2
TCGA.D3.A3CF.06A	Cluster_3
TCGA.D3.A3ML.06A	Cluster_1
TCGA.D3.A3MO.06A	Cluster_1
TCGA.D3.A3MR.06A	Cluster_2
TCGA.D3.A3MU.06A	Cluster_2
TCGA.D3.A3MV.06A	Cluster_1
TCGA.D3.A51E.06A	Cluster_2
TCGA.D3.A51F.06A	Cluster_2
TCGA.D3.A51H.06A	Cluster_3
TCGA.D3.A51J.06A	Cluster_2
TCGA.D3.A51K.06A	Cluster_2
TCGA.D3.A51N.06A	Cluster_2
TCGA.D3.A51R.06A	Cluster_1
TCGA.D3.A51T.06A	Cluster_2
TCGA.D3.A5GL.06A	Cluster_1
TCGA.D3.A5GN.06A	Cluster_2
TCGA.D3.A5GO.06A	Cluster_2
TCGA.D3.A5GR.06A	Cluster_3
TCGA.D3.A5GS.06A	Cluster_2
TCGA.D3.A5GT.01A	Cluster_1
TCGA.D3.A5GU.06A	Cluster_2
TCGA.D3.A8GB.06A	Cluster_2
TCGA.D3.A8GC.06A	Cluster_2
TCGA.D3.A8GD.06A	Cluster_3
TCGA.D3.A8GE.06A	Cluster_3
TCGA.D3.A8GI.06A	Cluster_1
TCGA.D3.A8GJ.06A	Cluster_2
TCGA.D3.A8GK.06A	Cluster_1
TCGA.D3.A8GL.06A	Cluster_1
TCGA.D3.A8GM.06A	Cluster_2
TCGA.D3.A8GN.06A	Cluster_2
TCGA.D3.A8GP.06A	Cluster_2
TCGA.D3.A8GQ.06A	Cluster_1
TCGA.D3.A8GR.06A	Cluster_1
TCGA.D3.A8GS.06A	Cluster_2
TCGA.D3.A8GV.06A	Cluster_1
TCGA.D9.A148.06A	Cluster_2
TCGA.D9.A149.06A	Cluster_2
TCGA.D9.A1JW.06A	Cluster_3
TCGA.D9.A1JX.06A	Cluster_2
TCGA.D9.A1X3.06A	Cluster_1
TCGA.D9.A3Z1.06A	Cluster_2
TCGA.D9.A3Z3.06A	Cluster_3
TCGA.D9.A3Z4.01A	Cluster_2
TCGA.D9.A4Z2.01A	Cluster_2
TCGA.D9.A4Z3.01A	Cluster_2
TCGA.D9.A4Z5.01A	Cluster_1
TCGA.D9.A4Z6.06A	Cluster_1
TCGA.D9.A6E9.06A	Cluster_2
TCGA.D9.A6EA.06A	Cluster_1
TCGA.D9.A6EC.06A	Cluster_2
TCGA.D9.A6EG.06A	Cluster_1
TCGA.DA.A1HV.06A	Cluster_2
TCGA.DA.A1HW.06A	Cluster_2
TCGA.DA.A1HY.06A	Cluster_1
TCGA.DA.A1I0.06A	Cluster_3
TCGA.DA.A1I1.06A	Cluster_2
TCGA.DA.A1I2.06A	Cluster_2
TCGA.DA.A1I4.06A	Cluster_1
TCGA.DA.A1I5.06A	Cluster_2
TCGA.DA.A1I7.06A	Cluster_2
TCGA.DA.A1I8.06A	Cluster_1
TCGA.DA.A1IA.06A	Cluster_1
TCGA.DA.A1IB.06A	Cluster_3
TCGA.DA.A1IC.06A	Cluster_1
TCGA.DA.A3F2.06A	Cluster_3
TCGA.DA.A3F3.06A	Cluster_2
TCGA.DA.A3F5.06A	Cluster_1
TCGA.DA.A3F8.06A	Cluster_2
TCGA.DA.A95V.06A	Cluster_2
TCGA.DA.A95W.06A	Cluster_2
TCGA.DA.A95X.06A	Cluster_2
TCGA.DA.A95Y.06A	Cluster_1
TCGA.DA.A95Z.06A	Cluster_2
TCGA.DA.A960.01A	Cluster_1
TCGA.EB.A1NK.01A	Cluster_1
TCGA.EB.A24C.01A	Cluster_1
TCGA.EB.A24D.01A	Cluster_2
TCGA.EB.A299.01A	Cluster_2
TCGA.EB.A3HV.01A	Cluster_1
TCGA.EB.A3XB.01A	Cluster_2
TCGA.EB.A3XC.01A	Cluster_2
TCGA.EB.A3XD.01A	Cluster_3
TCGA.EB.A3XE.01A	Cluster_2
TCGA.EB.A3XF.01A	Cluster_2
TCGA.EB.A3Y6.01A	Cluster_2
TCGA.EB.A3Y7.01A	Cluster_1
TCGA.EB.A41B.01A	Cluster_2
TCGA.EB.A42Y.01A	Cluster_1
TCGA.EB.A42Z.01A	Cluster_2
TCGA.EB.A431.01A	Cluster_1
TCGA.EB.A44N.01A	Cluster_3
TCGA.EB.A44O.01A	Cluster_1
TCGA.EB.A44P.01A	Cluster_2
TCGA.EB.A44Q.06A	Cluster_2
TCGA.EB.A44R.06A	Cluster_2
TCGA.EB.A4IQ.01A	Cluster_1
TCGA.EB.A4IS.01A	Cluster_2
TCGA.EB.A4OY.01A	Cluster_1
TCGA.EB.A4OZ.01A	Cluster_2
TCGA.EB.A4P0.01A	Cluster_2
TCGA.EB.A4XL.01A	Cluster_2
TCGA.EB.A51B.01A	Cluster_2
TCGA.EB.A550.01A	Cluster_2
TCGA.EB.A551.01A	Cluster_2
TCGA.EB.A553.01A	Cluster_1
TCGA.EB.A57M.01A	Cluster_2
TCGA.EB.A5FP.01A	Cluster_1
TCGA.EB.A5KH.06A	Cluster_1
TCGA.EB.A5SE.01A	Cluster_1
TCGA.EB.A5SF.01A	Cluster_1
TCGA.EB.A5SG.06A	Cluster_2
TCGA.EB.A5SH.06A	Cluster_3
TCGA.EB.A5UL.06A	Cluster_2
TCGA.EB.A5UM.01A	Cluster_3
TCGA.EB.A5UN.06A	Cluster_1
TCGA.EB.A5VU.01A	Cluster_1
TCGA.EB.A5VV.06A	Cluster_3
TCGA.EB.A6L9.06A	Cluster_3
TCGA.EB.A6QY.01A	Cluster_2
TCGA.EB.A6QZ.01A	Cluster_1
TCGA.EB.A6R0.01A	Cluster_2
TCGA.EB.A82B.01A	Cluster_2
TCGA.EB.A85I.01A	Cluster_2
TCGA.EB.A85J.01A	Cluster_2
TCGA.EB.A97M.01A	Cluster_2
TCGA.EE.A17X.06A	Cluster_1
TCGA.EE.A17Y.06A	Cluster_1
TCGA.EE.A17Z.06A	Cluster_1
TCGA.EE.A180.06A	Cluster_2
TCGA.EE.A181.06A	Cluster_2
TCGA.EE.A182.06A	Cluster_1
TCGA.EE.A183.06A	Cluster_3
TCGA.EE.A184.06A	Cluster_2
TCGA.EE.A185.06A	Cluster_1
TCGA.EE.A20B.06A	Cluster_2
TCGA.EE.A20C.06A	Cluster_1
TCGA.EE.A20F.06A	Cluster_2
TCGA.EE.A20H.06A	Cluster_2
TCGA.EE.A20I.06A	Cluster_2
TCGA.EE.A29A.06A	Cluster_1
TCGA.EE.A29B.06A	Cluster_1
TCGA.EE.A29C.06A	Cluster_1
TCGA.EE.A29D.06A	Cluster_1
TCGA.EE.A29E.06A	Cluster_1
TCGA.EE.A29G.06A	Cluster_2
TCGA.EE.A29H.06A	Cluster_3
TCGA.EE.A29L.06A	Cluster_1
TCGA.EE.A29M.06A	Cluster_2
TCGA.EE.A29N.06A	Cluster_3
TCGA.EE.A29P.06A	Cluster_2
TCGA.EE.A29Q.06A	Cluster_1
TCGA.EE.A29R.06A	Cluster_1
TCGA.EE.A29S.06A	Cluster_2
TCGA.EE.A29T.06A	Cluster_2
TCGA.EE.A29V.06A	Cluster_1
TCGA.EE.A29W.06A	Cluster_1
TCGA.EE.A29X.06A	Cluster_2
TCGA.EE.A2A0.06A	Cluster_3
TCGA.EE.A2A1.06A	Cluster_3
TCGA.EE.A2A2.06A	Cluster_3
TCGA.EE.A2A5.06A	Cluster_1
TCGA.EE.A2A6.06A	Cluster_2
TCGA.EE.A2GB.06A	Cluster_2
TCGA.EE.A2GC.06A	Cluster_2
TCGA.EE.A2GD.06A	Cluster_3
TCGA.EE.A2GE.06A	Cluster_2
TCGA.EE.A2GH.06A	Cluster_2
TCGA.EE.A2GI.06A	Cluster_2
TCGA.EE.A2GJ.06A	Cluster_2
TCGA.EE.A2GK.06A	Cluster_3
TCGA.EE.A2GL.06A	Cluster_3
TCGA.EE.A2GM.06B	Cluster_2
TCGA.EE.A2GN.06A	Cluster_2
TCGA.EE.A2GO.06A	Cluster_1
TCGA.EE.A2GP.06A	Cluster_2
TCGA.EE.A2GR.06A	Cluster_1
TCGA.EE.A2GS.06A	Cluster_2
TCGA.EE.A2GT.06A	Cluster_3
TCGA.EE.A2GU.06A	Cluster_2
TCGA.EE.A2M5.06A	Cluster_2
TCGA.EE.A2M6.06A	Cluster_2
TCGA.EE.A2M7.06A	Cluster_3
TCGA.EE.A2M8.06A	Cluster_2
TCGA.EE.A2MC.06A	Cluster_2
TCGA.EE.A2MD.06A	Cluster_3
TCGA.EE.A2ME.06A	Cluster_3
TCGA.EE.A2MF.06A	Cluster_2
TCGA.EE.A2MG.06A	Cluster_3
TCGA.EE.A2MH.06A	Cluster_3
TCGA.EE.A2MI.06A	Cluster_2
TCGA.EE.A2MJ.06A	Cluster_2
TCGA.EE.A2MK.06A	Cluster_2
TCGA.EE.A2ML.06A	Cluster_2
TCGA.EE.A2MM.06A	Cluster_2
TCGA.EE.A2MN.06A	Cluster_2
TCGA.EE.A2MP.06A	Cluster_2
TCGA.EE.A2MQ.06A	Cluster_2
TCGA.EE.A2MR.06A	Cluster_3
TCGA.EE.A2MS.06A	Cluster_2
TCGA.EE.A2MT.06A	Cluster_2
TCGA.EE.A2MU.06A	Cluster_2
TCGA.EE.A3AA.06A	Cluster_3
TCGA.EE.A3AB.06A	Cluster_3
TCGA.EE.A3AC.06A	Cluster_2
TCGA.EE.A3AD.06A	Cluster_1
TCGA.EE.A3AF.06A	Cluster_2
TCGA.EE.A3AG.06A	Cluster_1
TCGA.EE.A3AH.06A	Cluster_1
TCGA.EE.A3J3.06A	Cluster_2
TCGA.EE.A3J4.06A	Cluster_2
TCGA.EE.A3J5.06A	Cluster_2
TCGA.EE.A3J7.06A	Cluster_2
TCGA.EE.A3J8.06A	Cluster_1
TCGA.EE.A3JA.06A	Cluster_2
TCGA.EE.A3JB.06A	Cluster_2
TCGA.EE.A3JD.06A	Cluster_3
TCGA.EE.A3JE.06A	Cluster_2
TCGA.EE.A3JH.06A	Cluster_3
TCGA.EE.A3JI.06A	Cluster_2
TCGA.ER.A193.06A	Cluster_2
TCGA.ER.A194.01A	Cluster_2
TCGA.ER.A195.06A	Cluster_2
TCGA.ER.A196.01A	Cluster_1
TCGA.ER.A197.06A	Cluster_2
TCGA.ER.A198.06A	Cluster_2
TCGA.ER.A199.06A	Cluster_3
TCGA.ER.A19A.06A	Cluster_2
TCGA.ER.A19B.06A	Cluster_1
TCGA.ER.A19C.06A	Cluster_1
TCGA.ER.A19D.06A	Cluster_3
TCGA.ER.A19E.06A	Cluster_2
TCGA.ER.A19F.06A	Cluster_2
TCGA.ER.A19G.06A	Cluster_2
TCGA.ER.A19H.06A	Cluster_2
TCGA.ER.A19J.06A	Cluster_1
TCGA.ER.A19K.01A	Cluster_2
TCGA.ER.A19L.06A	Cluster_1
TCGA.ER.A19M.06A	Cluster_2
TCGA.ER.A19N.06A	Cluster_3
TCGA.ER.A19P.06A	Cluster_3
TCGA.ER.A19Q.06A	Cluster_2
TCGA.ER.A19S.06A	Cluster_2
TCGA.ER.A19T.01A	Cluster_1
TCGA.ER.A19T.06A	Cluster_2
TCGA.ER.A19W.06A	Cluster_2
TCGA.ER.A1A1.06A	Cluster_3
TCGA.ER.A2NB.01A	Cluster_2
TCGA.ER.A2NC.06A	Cluster_1
TCGA.ER.A2ND.06A	Cluster_1
TCGA.ER.A2NE.06A	Cluster_1
TCGA.ER.A2NF.01A	Cluster_3
TCGA.ER.A2NG.06A	Cluster_2
TCGA.ER.A2NH.06A	Cluster_2
TCGA.ER.A3ES.06A	Cluster_1
TCGA.ER.A3ET.06A	Cluster_2
TCGA.ER.A3EV.06A	Cluster_2
TCGA.ER.A3PL.06A	Cluster_2
TCGA.ER.A42H.01A	Cluster_1
TCGA.ER.A42K.06A	Cluster_2
TCGA.ER.A42L.06A	Cluster_3
TCGA.FR.A2OS.01A	Cluster_1
TCGA.FR.A3R1.01A	Cluster_2
TCGA.FR.A3YN.06A	Cluster_2
TCGA.FR.A44A.06A	Cluster_2
TCGA.FR.A69P.06A	Cluster_1
TCGA.FR.A728.01A	Cluster_2
TCGA.FR.A729.06A	Cluster_2
TCGA.FR.A7U8.06A	Cluster_1
TCGA.FR.A7U9.06A	Cluster_2
TCGA.FR.A7UA.06A	Cluster_2
TCGA.FR.A8YC.06A	Cluster_2
TCGA.FR.A8YD.06A	Cluster_1
TCGA.FR.A8YE.06A	Cluster_3
TCGA.FS.A1YW.06A	Cluster_3
TCGA.FS.A1YX.06A	Cluster_2
TCGA.FS.A1YY.06A	Cluster_1
TCGA.FS.A1Z0.06A	Cluster_2
TCGA.FS.A1Z3.06A	Cluster_1
TCGA.FS.A1Z4.06A	Cluster_3
TCGA.FS.A1Z7.06A	Cluster_1
TCGA.FS.A1ZA.06A	Cluster_2
TCGA.FS.A1ZB.06A	Cluster_3
TCGA.FS.A1ZC.06A	Cluster_1
TCGA.FS.A1ZD.06A	Cluster_1
TCGA.FS.A1ZE.06A	Cluster_1
TCGA.FS.A1ZF.06A	Cluster_2
TCGA.FS.A1ZG.06A	Cluster_1
TCGA.FS.A1ZH.06A	Cluster_3
TCGA.FS.A1ZJ.06A	Cluster_2
TCGA.FS.A1ZK.06A	Cluster_1
TCGA.FS.A1ZM.06A	Cluster_2
TCGA.FS.A1ZN.01A	Cluster_1
TCGA.FS.A1ZP.06A	Cluster_3
TCGA.FS.A1ZQ.06A	Cluster_1
TCGA.FS.A1ZR.06A	Cluster_2
TCGA.FS.A1ZS.06A	Cluster_1
TCGA.FS.A1ZT.06A	Cluster_3
TCGA.FS.A1ZU.06A	Cluster_1
TCGA.FS.A1ZW.06A	Cluster_2
TCGA.FS.A1ZY.06A	Cluster_1
TCGA.FS.A1ZZ.06A	Cluster_1
TCGA.FS.A4F0.06A	Cluster_1
TCGA.FS.A4F2.06A	Cluster_1
TCGA.FS.A4F4.06A	Cluster_2
TCGA.FS.A4F5.06A	Cluster_2
TCGA.FS.A4F8.06A	Cluster_3
TCGA.FS.A4F9.06A	Cluster_1
TCGA.FS.A4FB.06A	Cluster_1
TCGA.FS.A4FC.06A	Cluster_2
TCGA.FS.A4FD.06A	Cluster_2
TCGA.FW.A3I3.06A	Cluster_2
TCGA.FW.A3R5.06A	Cluster_2
TCGA.FW.A3TU.06A	Cluster_1
TCGA.FW.A3TV.06A	Cluster_3
TCGA.FW.A5DX.01A	Cluster_2
TCGA.FW.A5DY.06A	Cluster_3
TCGA.GF.A3OT.06A	Cluster_2
TCGA.GF.A4EO.06A	Cluster_2
TCGA.GF.A6C8.06A	Cluster_2
TCGA.GF.A6C9.06A	Cluster_3
TCGA.GF.A769.01A	Cluster_1
TCGA.GN.A262.06A	Cluster_2
TCGA.GN.A263.01A	Cluster_2
TCGA.GN.A264.06A	Cluster_1
TCGA.GN.A265.06A	Cluster_3
TCGA.GN.A266.06A	Cluster_2
TCGA.GN.A267.06A	Cluster_2
TCGA.GN.A268.06A	Cluster_1
TCGA.GN.A26A.06A	Cluster_2
TCGA.GN.A26C.01A	Cluster_2
TCGA.GN.A26D.06A	Cluster_2
TCGA.GN.A4U3.06A	Cluster_1
TCGA.GN.A4U4.06A	Cluster_1
TCGA.GN.A4U5.01A	Cluster_2
TCGA.GN.A4U7.06A	Cluster_1
TCGA.GN.A4U8.06A	Cluster_2
TCGA.GN.A4U9.06A	Cluster_2
TCGA.GN.A8LK.06A	Cluster_1
TCGA.GN.A8LL.06A	Cluster_1
TCGA.GN.A8LN.01A	Cluster_2
TCGA.GN.A9SD.06A	Cluster_3
TCGA.HR.A2OH.06A	Cluster_2
TCGA.IH.A3EA.01A	Cluster_1
TCGA.LH.A9QB.06A	Cluster_1
TCGA.OD.A75X.06A	Cluster_2
TCGA.QB.A6FS.06A	Cluster_2
TCGA.QB.AA9O.06A	Cluster_2
TCGA.W3.A824.06A	Cluster_2
TCGA.W3.A825.06A	Cluster_2
TCGA.W3.A828.06A	Cluster_2
TCGA.W3.AA1O.06A	Cluster_1
TCGA.W3.AA1Q.06A	Cluster_2
TCGA.W3.AA1R.06A	Cluster_2
TCGA.W3.AA1V.06B	Cluster_2
TCGA.W3.AA1W.06A	Cluster_2
TCGA.W3.AA21.06A	Cluster_2
TCGA.WE.A8JZ.06A	Cluster_2
TCGA.WE.A8K1.06A	Cluster_2
TCGA.WE.A8K4.01A	Cluster_2
TCGA.WE.A8K5.06A	Cluster_2
TCGA.WE.A8K6.06A	Cluster_1
TCGA.WE.A8ZM.06A	Cluster_1
TCGA.WE.A8ZN.06A	Cluster_2
TCGA.WE.A8ZO.06A	Cluster_2
TCGA.WE.A8ZQ.06A	Cluster_1
TCGA.WE.A8ZR.06A	Cluster_3
TCGA.WE.A8ZT.06A	Cluster_2
TCGA.WE.A8ZX.06A	Cluster_2
TCGA.WE.A8ZY.06A	Cluster_2
TCGA.WE.AA9Y.06A	Cluster_3
TCGA.WE.AAA0.06A	Cluster_3
TCGA.WE.AAA3.06A	Cluster_2
TCGA.WE.AAA4.06A	Cluster_2
TCGA.XV.A9W2.01A	Cluster_2
TCGA.XV.A9W5.01A	Cluster_2
TCGA.XV.AAZV.01A	Cluster_2
TCGA.XV.AAZW.01A	Cluster_1
TCGA.XV.AAZY.01A	Cluster_3
TCGA.XV.AB01.06A	Cluster_3
TCGA.YD.A89C.06A	Cluster_1
TCGA.YD.A9TA.06A	Cluster_2
TCGA.YG.AA3N.01A	Cluster_2
TCGA.YG.AA3O.06A	Cluster_2
TCGA.YG.AA3P.06A	Cluster_2
TCGA.Z2.A8RT.06A	Cluster_2
TCGA.Z2.AA3S.06A	Cluster_2
TCGA.Z2.AA3V.06A	Cluster_3

## Sheet: Table S5
Supplementary table 5. Univariate Cox analysis of CD8+ T cell related genes in the TCGA_SKCM dataset.
Symbol	beta	HR (95% CI for HR)	wald.test	p.value
SIGLEC8	-0.16	0.85 (0.75-0.96)	7.2	0.0072
SH2D2A	-0.16	0.85 (0.77-0.95)	8.3	0.004
LINC00158	-0.62	0.54 (0.36-0.81)	9	0.0027
GTSF1L	-0.48	0.62 (0.46-0.83)	9.8	0.0017
ITGB7	-0.2	0.82 (0.73-0.93)	10	0.0013
CD52	-0.11	0.89 (0.84-0.96)	10	0.0012
NEUROG3	-0.84	0.43 (0.26-0.71)	11	0.0011
TOX	-0.17	0.84 (0.76-0.93)	11	0.00086
FGD3	-0.22	0.8 (0.71-0.91)	13	0.0004
MYO1G	-0.21	0.81 (0.72-0.91)	13	0.00034
NAT8B	-0.65	0.52 (0.36-0.74)	13	0.00033
CD244	-0.26	0.77 (0.67-0.89)	13	0.0003
RAB37	-0.24	0.78 (0.69-0.89)	13	0.0003
GPBAR1	-0.44	0.65 (0.51-0.82)	13	0.00028
PSMB10	-0.22	0.8 (0.71-0.9)	13	0.00028
SLC27A2	-0.37	0.69 (0.57-0.84)	13	0.00025
PRKCQ	-0.23	0.79 (0.7-0.9)	14	0.00023
DENND1C	-0.21	0.81 (0.72-0.91)	14	0.00022
SYTL3	-0.26	0.77 (0.67-0.88)	14	0.00021
ZAP70	-0.17	0.84 (0.77-0.92)	14	0.00019
LY9	-0.31	0.74 (0.63-0.86)	14	0.00016
SPN	-0.19	0.83 (0.75-0.91)	14	0.00014
ABI3	-0.21	0.81 (0.73-0.9)	15	9.7e-05
ITK	-0.23	0.8 (0.71-0.89)	15	9.4e-05
TNIP3	-0.49	0.61 (0.48-0.78)	15	9.2e-05
CD5	-0.17	0.84 (0.77-0.92)	15	9e-05
ARHGAP30	-0.19	0.83 (0.76-0.91)	16	7.8e-05
HEATR9	-1.7	0.18 (0.075-0.41)	16	6.8e-05
ICAM3	-0.26	0.77 (0.68-0.88)	16	6.8e-05
GNLY	-0.19	0.83 (0.76-0.91)	16	6e-05
IL32	-0.16	0.85 (0.78-0.92)	16	5.4e-05
SELPLG	-0.18	0.83 (0.76-0.91)	16	5.1e-05
ASCL2	-0.31	0.73 (0.63-0.85)	17	4.8e-05
CARD11	-0.21	0.81 (0.74-0.9)	17	4.7e-05
TAP1	-0.19	0.82 (0.75-0.9)	17	4.7e-05
TYROBP	-0.17	0.84 (0.77-0.91)	17	4.7e-05
CD6	-0.2	0.82 (0.74-0.9)	17	4.2e-05
IL2RB	-0.17	0.85 (0.78-0.92)	17	4.1e-05
ICOS	-0.24	0.78 (0.7-0.88)	17	4e-05
IKZF1	-0.21	0.81 (0.74-0.9)	17	4e-05
SOCS1	-0.23	0.8 (0.71-0.89)	17	3.9e-05
SASH3	-0.17	0.84 (0.78-0.91)	17	3.8e-05
GPR174	-0.24	0.79 (0.7-0.88)	17	3.5e-05
S1PR4	-0.21	0.81 (0.73-0.89)	17	3.2e-05
SPOCK2	-0.19	0.83 (0.76-0.91)	17	3.2e-05
NFAM1	-0.25	0.78 (0.7-0.88)	17	3.1e-05
ZNF683	-0.3	0.74 (0.65-0.85)	17	3e-05
SIGLEC1	-0.21	0.81 (0.73-0.89)	17	2.9e-05
SLAMF8	-0.18	0.84 (0.77-0.91)	17	2.9e-05
TMEM150B	-0.27	0.76 (0.67-0.86)	18	2.8e-05
TNFRSF1B	-0.21	0.81 (0.74-0.89)	18	2.7e-05
FCRL3	-0.26	0.77 (0.69-0.87)	18	2.3e-05
P2RY10	-0.23	0.8 (0.72-0.88)	18	2.3e-05
SPI1	-0.2	0.82 (0.75-0.9)	18	2.1e-05
ZBED2	-0.24	0.78 (0.7-0.88)	18	2e-05
PARVG	-0.27	0.77 (0.68-0.87)	18	1.9e-05
PTPN6	-0.19	0.82 (0.75-0.9)	18	1.9e-05
DOK2	-0.21	0.81 (0.74-0.89)	19	1.6e-05
TRAF3IP3	-0.26	0.77 (0.68-0.87)	19	1.6e-05
XCL1	-0.31	0.73 (0.63-0.84)	19	1.6e-05
PCED1B	-0.21	0.81 (0.74-0.89)	19	1.5e-05
VAV1	-0.21	0.81 (0.73-0.89)	19	1.4e-05
CST7	-0.16	0.85 (0.8-0.92)	19	1.3e-05
WAS	-0.2	0.82 (0.74-0.89)	19	1.3e-05
AOAH	-0.2	0.82 (0.75-0.9)	19	1.2e-05
TARP	-0.6	0.55 (0.42-0.72)	19	1.2e-05
UBASH3A	-0.26	0.77 (0.69-0.87)	19	1.2e-05
APOL4	-0.24	0.78 (0.7-0.87)	19	1.1e-05
C1orf162	-0.25	0.78 (0.69-0.87)	19	1e-05
CD3E	-0.15	0.86 (0.8-0.92)	20	1e-05
EBI3	-0.21	0.81 (0.74-0.89)	19	1e-05
ITGAL	-0.17	0.84 (0.78-0.91)	20	9.7e-06
ACAP1	-0.26	0.77 (0.69-0.87)	20	9.2e-06
LCK	-0.17	0.84 (0.78-0.91)	20	9.2e-06
CD96	-0.23	0.79 (0.71-0.88)	20	8.5e-06
THEMIS	-0.34	0.71 (0.61-0.83)	20	8.4e-06
P2RY6	-0.32	0.73 (0.63-0.84)	20	8.2e-06
NLRC3	-0.33	0.72 (0.62-0.83)	20	8.1e-06
IL10RA	-0.2	0.82 (0.75-0.89)	20	8e-06
ETV7	-0.21	0.81 (0.74-0.89)	20	7.7e-06
PCED1B_AS1	-0.24	0.79 (0.71-0.87)	20	7.1e-06
CORO1A	-0.18	0.84 (0.78-0.91)	20	7e-06
IL2RG	-0.16	0.85 (0.79-0.91)	20	6.9e-06
KLHDC7B	-0.26	0.77 (0.69-0.86)	20	6.9e-06
RASAL3	-0.22	0.8 (0.73-0.88)	20	6.4e-06
GZMB	-0.17	0.85 (0.79-0.91)	20	6e-06
GNGT2	-0.34	0.71 (0.62-0.83)	21	5.9e-06
LILRB4	-0.2	0.82 (0.75-0.89)	21	5.9e-06
TRAT1	-0.3	0.74 (0.65-0.84)	21	5.8e-06
CD27	-0.17	0.85 (0.79-0.91)	21	5.5e-06
APBB1IP	-0.22	0.8 (0.73-0.88)	21	5.4e-06
IL4I1	-0.18	0.83 (0.77-0.9)	21	5.2e-06
SIT1	-0.19	0.83 (0.76-0.9)	21	4.8e-06
MYO1F	-0.27	0.77 (0.68-0.86)	21	4.7e-06
SAMD3	-0.66	0.52 (0.39-0.68)	21	4.7e-06
ANKRD22	-0.19	0.82 (0.76-0.89)	21	4.5e-06
SNX20	-0.25	0.78 (0.7-0.87)	21	4.5e-06
BIN2	-0.23	0.79 (0.72-0.87)	21	4.4e-06
IL12RB1	-0.23	0.79 (0.72-0.87)	21	4.1e-06
CD3G	-0.23	0.79 (0.72-0.87)	21	3.9e-06
FCGR1B	-0.49	0.61 (0.5-0.75)	21	3.9e-06
HAVCR2	-0.22	0.8 (0.73-0.88)	21	3.7e-06
C16orf54	-0.24	0.78 (0.71-0.87)	22	3e-06
PTPN7	-0.22	0.8 (0.73-0.88)	22	2.9e-06
TBC1D10C	-0.24	0.78 (0.71-0.87)	22	2.9e-06
CXCR3	-0.19	0.83 (0.77-0.9)	22	2.7e-06
IL27	-0.62	0.54 (0.42-0.7)	22	2.5e-06
TNFRSF9	-0.27	0.77 (0.68-0.86)	22	2.5e-06
FCGR1A	-0.25	0.78 (0.7-0.86)	22	2.4e-06
LST1	-0.24	0.79 (0.71-0.87)	22	2.4e-06
CD3D	-0.16	0.85 (0.8-0.91)	23	2.1e-06
CIITA	-0.23	0.79 (0.72-0.87)	23	2.1e-06
HCST	-0.22	0.8 (0.74-0.88)	23	1.8e-06
SECTM1	-0.22	0.8 (0.73-0.88)	23	1.8e-06
C1QC	-0.17	0.84 (0.79-0.9)	23	1.7e-06
FASLG	-0.27	0.76 (0.68-0.85)	23	1.5e-06
CCDC88B	-0.34	0.71 (0.62-0.82)	23	1.4e-06
HSH2D	-0.26	0.77 (0.7-0.86)	23	1.4e-06
C1QB	-0.16	0.85 (0.8-0.91)	24	1.2e-06
CCL5	-0.15	0.86 (0.81-0.91)	24	1.2e-06
CD7	-0.19	0.83 (0.77-0.89)	24	1.2e-06
HLA_DPA1	-0.17	0.85 (0.79-0.91)	24	1.2e-06
IKZF3	-0.21	0.81 (0.74-0.88)	24	1.2e-06
SIRPG	-0.2	0.82 (0.75-0.89)	24	1.2e-06
AKAP5	-0.45	0.64 (0.53-0.76)	24	1.1e-06
JAKMIP1	-0.39	0.68 (0.58-0.79)	24	1.1e-06
SLAMF6	-0.21	0.81 (0.75-0.88)	24	1.1e-06
HLA_DOA	-0.17	0.84 (0.78-0.9)	24	9.9e-07
GZMH	-0.19	0.83 (0.77-0.89)	24	9.8e-07
HLA_DQB1	-0.17	0.84 (0.79-0.9)	24	9.4e-07
CD247	-0.25	0.78 (0.7-0.86)	24	9.3e-07
CXCL13	-0.14	0.87 (0.82-0.92)	24	9.1e-07
IFNG	-0.28	0.75 (0.67-0.84)	24	9e-07
PLA2G2D	-0.16	0.86 (0.8-0.91)	24	8.7e-07
PRF1	-0.18	0.84 (0.78-0.9)	24	8.2e-07
CRTAM	-0.32	0.73 (0.64-0.83)	24	7.8e-07
ARHGAP9	-0.26	0.77 (0.69-0.85)	24	7.7e-07
PDCD1	-0.2	0.82 (0.75-0.88)	24	7.7e-07
LILRB2	-0.25	0.78 (0.7-0.86)	25	7.3e-07
PSTPIP1	-0.29	0.75 (0.67-0.84)	25	6.9e-07
IL21R	-0.28	0.76 (0.68-0.84)	25	6.8e-07
CD74	-0.17	0.84 (0.79-0.9)	25	5.9e-07
NLRC5	-0.28	0.75 (0.67-0.84)	25	5.8e-07
GIMAP4	-0.23	0.8 (0.73-0.87)	25	5.7e-07
SLA	-0.26	0.77 (0.7-0.86)	25	5.5e-07
HLA_DRA	-0.15	0.86 (0.81-0.91)	25	4.8e-07
CXCR6	-0.26	0.77 (0.69-0.85)	25	4.7e-07
SLA2	-0.27	0.77 (0.69-0.85)	25	4.7e-07
CD2	-0.17	0.85 (0.79-0.9)	25	4.6e-07
NCF1	-0.28	0.76 (0.68-0.84)	25	4.5e-07
SH2D1A	-0.24	0.79 (0.72-0.86)	25	4.5e-07
CCR5	-0.22	0.8 (0.73-0.87)	26	4.4e-07
PYHIN1	-0.25	0.78 (0.71-0.86)	26	4.3e-07
IL18BP	-0.27	0.76 (0.68-0.85)	26	4.1e-07
HLA_DMA	-0.22	0.8 (0.74-0.87)	26	3.6e-07
HLA_DQA1	-0.17	0.85 (0.8-0.9)	26	3.6e-07
TBX21	-0.34	0.71 (0.63-0.81)	26	3.2e-07
C1QA	-0.19	0.83 (0.77-0.89)	26	2.7e-07
APOL1	-0.19	0.83 (0.77-0.89)	26	2.6e-07
HLA_DMB	-0.21	0.81 (0.74-0.88)	27	2.3e-07
TIGIT	-0.24	0.78 (0.72-0.86)	27	2.2e-07
CLEC4E	-0.33	0.72 (0.63-0.81)	27	2e-07
ZBP1	-0.38	0.69 (0.6-0.79)	27	2e-07
KLRD1	-0.64	0.53 (0.42-0.67)	28	1.5e-07
CXCL9	-0.13	0.88 (0.83-0.92)	28	1.3e-07
GZMA	-0.18	0.83 (0.78-0.89)	28	1.3e-07
PSME1	-0.52	0.59 (0.49-0.72)	28	1.2e-07
HLA_DPB1	-0.22	0.8 (0.74-0.87)	29	9.3e-08
IDO1	-0.19	0.83 (0.77-0.89)	29	8.5e-08
CD38	-0.25	0.78 (0.71-0.85)	29	7.8e-08
IRF1	-0.24	0.78 (0.72-0.86)	29	6.9e-08
KIR2DL4	-0.41	0.66 (0.57-0.77)	29	6.4e-08
CD72	-0.3	0.74 (0.67-0.83)	29	6.1e-08
PSMB9	-0.24	0.79 (0.72-0.86)	30	4.3e-08
CD274	-0.32	0.73 (0.65-0.81)	30	4.1e-08
GCH1	-0.31	0.73 (0.66-0.82)	30	4e-08
APOL3	-0.24	0.79 (0.73-0.86)	31	3.1e-08
CCL4	-0.24	0.79 (0.73-0.86)	31	2.8e-08
CXCL11	-0.21	0.81 (0.75-0.87)	31	2.7e-08
GPR171	-0.32	0.72 (0.65-0.81)	31	2.6e-08
CXCL10	-0.15	0.86 (0.82-0.91)	31	2.1e-08
GBP5	-0.21	0.81 (0.75-0.87)	32	1.6e-08
GBP1	-0.19	0.83 (0.77-0.88)	32	1.4e-08
GBP4	-0.2	0.82 (0.77-0.87)	38	7.7e-10

## Sheet: Table S6
Supplementary table 6. Comparison of clinicopathological features between the low- and high-risk subgroups of the TCGA_SKCM dataset.
Clinicopathological variable		Low-risk	High-risk	p-value
Age	<60 y	125	113	0.2977
	>=60 y	99	111
Breslow	< 2cm	79	47	<0.0001
	>= 2cm	88	134
clark	I-III	61	37	0.0006
	IV-V	87	125
M	M0	203	199	0.6682
	M1	10	12
N	N0	114	108	0.615
	N+	86	91
T	T0-T2	91	56	<0.0001
	T3-T4	97	137
Gender	female	95	73	0.0403
	male	129	151
Stage	0-II	113	112	0.6936
	III-IV	91	99
Status	Alive	134	93	<0.0001
	Dead	89	131

## Sheet: Table S7
Supplementary table 7. Correlation analysis of risk score and infiltration level of immune cells across 30 non-hematologic tumors
Cancer type	Cell Type	Correlation	p value
SKCM	B cell	-0.269959	6.39284e-09
SKCM	T cell CD4+	-0.123569	0.00883942
SKCM	T cell CD8+	-0.718517	2.4369e-72
SKCM	Neutrophil	-0.584599	2.03506e-42
SKCM	Macrophage	-0.147152	0.00179055
SKCM	Myeloid dendritic cell	-0.770283	3.54377e-89
LUAD	B cell	-0.248222	7.93e-09
LUAD	T cell CD4+	-0.0592294	0.174983
LUAD	T cell CD8+	-0.604656	9.48e-54
LUAD	Neutrophil	-0.600558	7.28e-53
LUAD	Macrophage	-0.220316	3.33e-07
LUAD	Myeloid dendritic cell	-0.513101	1.16e-36
LUSC	B cell	-0.287416	5.53e-11
LUSC	T cell CD4+	0.151099	0.000691063
LUSC	T cell CD8+	-0.681167	1.4e-69
LUSC	Neutrophil	-0.39851	1.62e-20
LUSC	Macrophage	-0.183253	3.68e-05
LUSC	Myeloid dendritic cell	-0.520388	4.11e-36
ACC	B cell	-0.0662338	0.561947
ACC	T cell CD4+	0.22626	0.0449555
ACC	T cell CD8+	-0.72287	5.4e-14
ACC	Neutrophil	-0.635371	3.18e-10
ACC	Macrophage	-0.623404	8.45e-10
ACC	Myeloid dendritic cell	-0.517044	1.07e-06
PAAD	B cell	-0.301101	0.00233359
PAAD	T cell CD4+	-0.272111	0.00616683
PAAD	T cell CD8+	-0.609641	1.68e-11
PAAD	Neutrophil	-0.80445	6.76e-24
PAAD	Macrophage	-0.263298	0.00812691
PAAD	Myeloid dendritic cell	-0.80118	1.4e-23
LIHC	B cell	-0.634505	1.36e-12
LIHC	T cell CD4+	0.509469	6.19e-08
LIHC	T cell CD8+	-0.794513	5.92e-23
LIHC	Neutrophil	-0.515931	3.94e-08
LIHC	Macrophage	-0.407665	2.56e-05
LIHC	Myeloid dendritic cell	-0.564091	9.87e-10
BRCA	B cell	-0.384874	2.69e-40
BRCA	T cell CD4+	-0.310206	4.72e-26
BRCA	T cell CD8+	-0.547314	2.78e-87
BRCA	Neutrophil	-0.549726	3.44e-88
BRCA	Macrophage	-0.0770849	0.0104019
BRCA	Myeloid dendritic cell	-0.689629	1.21e-156
CHOL	B cell	-0.370133	0.0262831
CHOL	T cell CD4+	-0.237363	0.163339
CHOL	T cell CD8+	-0.285668	0.0912352
CHOL	Neutrophil	-0.431723	0.00855941
CHOL	Macrophage	-0.216293	0.205149
CHOL	Myeloid dendritic cell	-0.416036	0.0116128
COAD	B cell	-0.233667	2.92e-07
COAD	T cell CD4+	0.0215106	0.641468
COAD	T cell CD8+	-0.651685	2.8e-58
COAD	Neutrophil	-0.637758	3.86e-55
COAD	Macrophage	-0.17833	9.98e-05
COAD	Myeloid dendritic cell	-0.731822	3.94e-80
LGG	B cell	-0.206279	1.71e-06
LGG	T cell CD4+	-0.159951	0.000220776
LGG	T cell CD8+	-0.32186	3.25e-14
LGG	Neutrophil	-0.530466	9.99e-40
LGG	Macrophage	-0.56739	2.12e-46
LGG	Myeloid dendritic cell	-0.652392	1.88e-65
KIRC	B cell	-0.49712	9.67e-35
KIRC	T cell CD4+	0.0852874	0.0486457
KIRC	T cell CD8+	-0.610114	7.31e-56
KIRC	Neutrophil	-0.582709	5.74e-50
KIRC	Macrophage	-0.259272	1.15e-09
KIRC	Myeloid dendritic cell	-0.592907	4.28e-52
BLCA	B cell	-0.0714312	0.148298
BLCA	T cell CD4+	-0.227994	3.02e-06
BLCA	T cell CD8+	-0.496085	6.42e-27
BLCA	Neutrophil	-0.745375	4.96e-74
BLCA	Macrophage	-0.0191053	0.699363
BLCA	Myeloid dendritic cell	-0.747073	1.54e-74
CESC	B cell	-0.376267	9.98e-12
CESC	T cell CD4+	-0.173697	0.00229426
CESC	T cell CD8+	-0.592982	1.91e-30
CESC	Neutrophil	-0.719183	5.39e-50
CESC	Macrophage	0.0991024	0.0834959
CESC	Myeloid dendritic cell	-0.72392	6.12e-51
UCEC	B cell	-0.355591	8.89e-18
UCEC	T cell CD4+	-0.279206	2.85e-11
UCEC	T cell CD8+	-0.452662	4.89e-29
UCEC	Neutrophil	-0.484337	1.41e-33
UCEC	Macrophage	-0.137301	0.00127274
UCEC	Myeloid dendritic cell	-0.453702	3.53e-29
ESCA	B cell	-0.251682	0.00123465
ESCA	T cell CD4+	-0.401548	1.18e-07
ESCA	T cell CD8+	-0.385243	4.15e-07
ESCA	Neutrophil	-0.571506	1.98e-15
ESCA	Macrophage	0.0719642	0.3628
ESCA	Myeloid dendritic cell	-0.553457	2.2e-14
HNSC	B cell	-0.302081	4.73e-12
HNSC	T cell CD4+	-0.181652	4.24e-05
HNSC	T cell CD8+	-0.665412	1.72e-65
HNSC	Neutrophil	-0.631486	3.24e-57
HNSC	Macrophage	0.0361589	0.418862
HNSC	Myeloid dendritic cell	-0.655006	7.72e-63
KICH	B cell	-0.50137	2.1e-05
KICH	T cell CD4+	-0.0269963	0.830963
KICH	T cell CD8+	-0.76122	1.84e-13
KICH	Neutrophil	-0.152902	0.223993
KICH	Macrophage	-0.449093	0.000175125
KICH	Myeloid dendritic cell	-0.540296	3.39e-06
GBM	B cell	-0.103412	0.182222
GBM	T cell CD4+	-0.144354	0.0619201
GBM	T cell CD8+	-0.0899583	0.246195
GBM	Neutrophil	-0.430684	5.63e-09
GBM	Macrophage	-0.3646	1.18e-06
GBM	Myeloid dendritic cell	-0.311239	4.02e-05
KIRP	B cell	-0.617405	9.29e-32
KIRP	T cell CD4+	0.0370911	0.529983
KIRP	T cell CD8+	-0.581951	1.37e-27
KIRP	Neutrophil	-0.437248	6.34e-15
KIRP	Macrophage	-0.442071	2.95e-15
KIRP	Myeloid dendritic cell	-0.685906	1.63e-41
MESO	B cell	0.0610474	0.576594
MESO	T cell CD4+	0.0804357	0.461603
MESO	T cell CD8+	-0.626159	1.14e-10
MESO	Neutrophil	-0.705276	3.44e-14
MESO	Macrophage	0.0264455	0.809013
MESO	Myeloid dendritic cell	-0.673372	1.22e-12
UVM	B cell	0.13957	0.216919
UVM	T cell CD4+	0.0992076	0.381282
UVM	T cell CD8+	-0.257534	0.0210968
UVM	Neutrophil	-0.142978	0.205792
UVM	Macrophage	0.00672342	0.952801
UVM	Myeloid dendritic cell	-0.0636004	0.575156
OV	B cell	-0.422936	7.05e-18
OV	T cell CD4+	-0.161179	0.00164356
OV	T cell CD8+	-0.148834	0.00368296
OV	Neutrophil	-0.474754	1.06e-22
OV	Macrophage	-0.135053	0.00847394
OV	Myeloid dendritic cell	-0.613508	1.46e-40
PCPG	B cell	-0.276602	0.000150412
PCPG	T cell CD4+	-0.23749	0.00120739
PCPG	T cell CD8+	-0.589918	1.54e-18
PCPG	Neutrophil	-0.453085	1.19e-10
PCPG	Macrophage	-0.490637	1.78e-12
PCPG	Myeloid dendritic cell	-0.331631	4.52e-06
PRAD	B cell	-0.462679	7.72e-28
PRAD	T cell CD4+	-0.526001	7.49e-37
PRAD	T cell CD8+	-0.592929	1.07e-48
PRAD	Neutrophil	-0.620046	2.46e-54
PRAD	Macrophage	-0.590093	3.86e-48
PRAD	Myeloid dendritic cell	-0.519667	7.3e-36
READ	B cell	-0.175962	0.0229285
READ	T cell CD4+	-0.159204	0.0398752
READ	T cell CD8+	-0.417426	2e-08
READ	Neutrophil	-0.518461	7.14e-13
READ	Macrophage	-0.264176	0.000561104
READ	Myeloid dendritic cell	-0.714643	2.11e-27
SARC	B cell	-0.402727	1.12e-11
SARC	T cell CD4+	-0.224738	0.00023841
SARC	T cell CD8+	-0.671145	8.65e-36
SARC	Neutrophil	-0.27871	4.44e-06
SARC	Macrophage	-0.263025	1.55e-05
SARC	Myeloid dendritic cell	-0.687411	3.99e-38
STAD	B cell	-0.0871901	0.0917948
STAD	T cell CD4+	0.119782	0.0203312
STAD	T cell CD8+	-0.670936	2.2e-50
STAD	Neutrophil	-0.504933	1.18e-25
STAD	Macrophage	0.0773112	0.13508
STAD	Myeloid dendritic cell	-0.719942	3.91e-61
TGCT	B cell	-0.363954	3.01e-06
TGCT	T cell CD4+	0.00559326	0.944752
TGCT	T cell CD8+	-0.740274	2.4e-28
TGCT	Neutrophil	-0.75942	1.5e-30
TGCT	Macrophage	-0.307443	9.46e-05
TGCT	Myeloid dendritic cell	-0.764755	3.34e-31
THCA	B cell	-0.622523	4.7e-56
THCA	T cell CD4+	-0.245674	1.9e-08
THCA	T cell CD8+	-0.171715	9.73e-05
THCA	Neutrophil	-0.284101	6.35e-11
THCA	Macrophage	-0.0703993	0.112307
THCA	Myeloid dendritic cell	-0.492097	1.85e-32
UCS	B cell	-0.510156	5.91e-05
UCS	T cell CD4+	0.215972	0.109896
UCS	T cell CD8+	-0.720712	3.77e-10
UCS	Neutrophil	-0.281655	0.0354699
UCS	Macrophage	-0.225513	0.0946967
UCS	Myeloid dendritic cell	-0.753622	2.04e-11
